# Supplementary material for: Apolipoprotein E Genetic Variation and Its Association With Cognitive Function in Rural-Dwelling Older South Africans
Source: Front Genet. 2021 Oct 14;12:689756. doi: 10.3389/fgene.2021.689756 (PMC8551631; doi:10.3389/fgene.2021.689756)
Supplement: Supplementary file 1 [file Table_1.XLS]

## Sheet: Sheet1
Supplementarty Table 1: Linear regression models estimating the effects of APOE and various covariates on cognitive function
	Total cognition		Executive function		Language		Memory		Visuospatial cognition
Model	Coefficent	SE	Coefficent	SE	Coefficent	SE	Coefficent	SE	Coefficent	SE
2 - ℇ3/ℇ3 vs ℇ4 carriers
ℇ4-carriers	-0.195	0.21	-0.039	0.09	-0.042	0.03	-0.033	0.05	-0.221	0.13
Age	-0.097***	0.01	-0.037***	<0.01	-0.013**	<0.01	-0.030***	<0.01	-0.080***	0.01
Male	-0.157	0.22	0.238*	0.09	0.051	0.03	-0.054	0.05	0.385*	0.13
Education	1.701***	0.14	0.840***	0.06	0.358***	0.02	0.364***	0.03	1.399***	0.08
HIV positive	0.021	0.24	0.02	0.10	-0.015	0.04	-0.028	0.06	-0.095	0.15
Adjusted R-squared	0.219	3.94	0.291	1.48	0.338	0.53	0.267	0.85	0.379	2.19
3 - ℇ4/ℇ4 vs rest of cohort
Rest of cohort	-0.230	0.37	0.070	0.15	0.049	0.06	0.029	0.09	0.070	0.23
Age	-0.093***	0.01	-0.037***	<0.01	-0.013***	<0.01	-0.029***	<0.01	-0.080***	0.01
Male	-0.037	0.19	0.261*	0.08	0.056	0.03	-0.053	0.05	0.367*	0.12
Education	1.763***	0.12	0.822***	0.05	0.355***	0.02	0.350***	0.03	1.397***	0.07
HIV positive	0.026	0.21	-0.002	0.09	-0.023	0.03	-0.037	0.05	-0.161	0.13
Adjusted R-squared	0.222	3.91	0.282	1.48	0.324	0.54	0.246	0.87	0.372	2.20
4 - ℇ2/ℇ2 vs ℇ4/ℇ4
ℇ4/ℇ4	-0.464	0.61	-0.532	0.28	-0.214	0.11	-0.149	0.17	-0.648	0.46
Age	-0.105*	0.03	-0.025	0.01	-0.011	0.01	-0.029*	0.01	-0.071*	0.02
Male	0.767	0.58	0.344	0.26	0.163	0.11	-0.046	0.17	0.845	0.44
Education	1.916**	0.35	0.870**	0.16	0.362**	0.06	0.418*	0.10	1.489**	0.26
HIV positive	-1.286	0.69	0.117	0.32	-0.052	0.13	-0.148	0.20	-0.358	0.53
Adjusted R-squared	0.262	3.63	0.257	1.51	0.263	0.62	0.221	0.95	0.315	2.50
Standardised coefficients represent estimated changes in cognitive function. Domain estimates (executive function, language, memory, visuospatial cognition) change in standard deviation units. Adjusted R-squared values per model with residual standard error (SE) is shown. *p < 0.05, **p < 0.00001, ***p < 2e-16.
